# Supplementary material for: Use of the Hospital Survey of Patient Safety Culture in Norwegian Hospitals: A Systematic Review
Source: Int J Environ Res Public Health. 2021 Jun 17;18(12):6518. doi: 10.3390/ijerph18126518 (PMC8296424; doi:10.3390/ijerph18126518)
Supplement: Supplementary file 1 [file ijerph-18-06518-s001.zip]

Archive with 1 entries (1 files):
- ijerph-1231785-supplementary.pdf
